# Supplementary material for: Thermodynamic profiles for cotranslational trigger factor substrate recognition
Source: Sci Adv. 2024 Jul 10;10(28):eadn4824. doi: 10.1126/sciadv.adn4824 (PMC11235164; doi:10.1126/sciadv.adn4824)
Supplement: Supplementary file 2 — Figure Data for main file [file sciadv.adn4824_figure_data_for_main_file.zip]

Archive with 1 entries (1 files):
- adn4824_Figure Data for main file.xlsx
