# Supplementary material for: Thermodynamic profiles for cotranslational trigger factor substrate recognition
Source: Sci Adv. 2024 Jul 10;10(28):eadn4824. doi: 10.1126/sciadv.adn4824 (PMC11235164; doi:10.1126/sciadv.adn4824)
Supplement: Supplementary file 2 — Figure Data for main file [file sciadv.adn4824_figure_data_for_main_file.zip › adn4824_Figure Data for main file.xlsx]

## Sheet: Figure 1B
Diffusional sizing channel design
height / µm	25*	*height measured for individual channels using a profilometer
width / µm	225
read position 1	1000	adjusted for exact position of the collected fluorescence profiles relative to the inlet in the image analysis
read position 2	16000
read position 3	40000
read position 4	80000

## Sheet: Figure 2B-E
	nm	error
Rh TF all	4.35205	0.337768		TF concentration = 200 nM throughout
average Rh ribosome (RNC and empty 70S)
	19.5481	1.365
b	asyn WT RNC		errorbars are standard deviation for three independent measurements						Where Rh RNC = 0, the RNC concentration was too low for sizing via intrinsic fluorescence
	10˚C				17˚C				22˚C				27˚C
RNC / µM	Rh TF / nm	error	Rh RNC / nm	error	Rh TF / nm	error	Rh RNC / nm	error	Rh TF / nm	error	Rh RNC / nm	error	Rh TF / nm	error	Rh RNC / nm	error
0	4.35205	0.337768	0	0	4.35205	0.337768	0	0	4.35205	0.337768	0	0	4.35205	0.337768	0	0
0.24	9.45111	1.78536	0	0	8.15	1.09407	0	0	6.83294	1.38868	0	0	12.2002	2.30889	0	0
0.48	12.2144	5.61446	17.1111	6.25037	11.1063	1.32019	15.237	1.98555	10.3554	1.13773	14.6562	2.15431	10.6993	2.64366	13.1168	2.69125
0.72	14.4963	3.10861	21.9407	10.2752	12.3296	1.37503	16.0593	1.11122	14.3208	3.77804	16.5878	2.85561	9.85869	2.03188	14.2911	2.71527
0.96	15.137	4.40665	17.9778	3.08487	12.3296	0.862828	16.9852	1.20087	13.8374	3.25849	16.59	1.55825	12.9162	1.92749	14.1264	2.24266
1.2	15.5	3.26885	22.0185	9.03749	12.9907	1.73552	16.7444	2.4015	14.441	2.81488	16.8889	2.91113	12.8046	1.98371	15.4991	2.76675
1.44	17.1996	6.09196	19.9074	4.7396	15.448	4.55962	16.0296	1.44537	14.2549	1.43526	15.7015	1.88964	14.3235	2.12207	18.5865	3.18549
1.68	16.0333	4.45473	20.4815	5.87505	13.4037	1.023	15.4481	1.92541	14.937	1.91743	18.1428	3.46479	13.6055	2.39714	17.1817	1.4528
1.92	18.4842	4.88616	21.4037	4.77683	12.2042	1.10748	16.2778	1.93696	14.5591	1.27951	17.2455	1.62429	17.048	2.35508	18.0525	1.28082
c	asyn hybrid RNC
	10˚C				17˚C				22˚C				27˚C
RNC / µM	Rh TF / nm	error	Rh RNC / nm	error	Rh TF / nm	error	Rh RNC / nm	error	Rh TF / nm	error	Rh RNC / nm	error	Rh TF / nm	error	Rh RNC / nm	error
0	4.35205	0.337768	0	0	4.35205	0.337768	0	0	4.35205	0.337768	0	0	4.35205	0.337768	0	0
0.333077	6.26333	0.847246	18.7111	3.66698	6.36333	0.642086	19.3133	2.14141	5.82778	0.717666	17.7433	1.55834	5.05889	0.931497	16.92	2.4147
0.666154	11.9378	1.92919	18.4233	1.87441	9.54889	0.978806	20.6922	0.826041	9.64667	1.00719	19.2433	1.32756	7.33889	0.787932	18.9689	2.46062
0.999231	13.75	2.5954	21.2856	2.62641	11.9233	0.815199	21.0989	1.23158	11.4778	0.562401	19.9522	1.37241	9.78222	0.784869	21.8711	2.55256
1.33231	15.2389	1.63962	21.1811	1.00345	13.4344	1.3288	22.0956	1.57335	12.9722	0.949194	20.9833	1.38679	11.2378	0.760522	21.3222	1.51388
1.66538	15.4089	0.869834	23.1778	1.85896	13.1133	0.681781	20.7633	1.35219	13.5767	0.720434	20.0111	1.39933	12.4278	0.824406	20.7467	1.19107
1.99846	15.6056	1.79974	22.1467	2.67354	13.7133	1.92592	20.0322	1.70661	13.8633	0.814463	20.5444	1.22021	12.6567	0.844216	20.2167	1.40973
2.33154	15.8411	0.892559	21.8022	1.76413	15.35	1.34136	22.4256	1.16839	14.3589	0.652561	21.0167	1.28188	13.2411	0.803032	21.0878	0.845884
2.66462	17.2833	2.47217	22.2856	1.68543	16.8056	1.67754	20.97	1.44367	14.1678	0.987621	20.0656	1.3538	14.1333	0.983133	21.9644	1.29474
d	luciferase RNC
	10˚C				17˚C				22˚C				27˚C
RNC / µM	Rh TF / nm	error	Rh RNC / nm	error	Rh TF / nm	error	Rh RNC / nm	error	Rh TF / nm	error	Rh RNC / nm	error	Rh TF / nm	error	Rh RNC / nm	error
0	4.35205	0.337768	0	0	4.35205	0.337768	0	0	4.35205	0.337768	0	0	4.35205	0.337768	0	0
0.389542	9.44222	0.782397	15.5256	4.70285	8.64333	0.900028	19.5533	1.12431	7.32111	0.294383	20.4433	1.89889	6.69444	0.718612	19.6256	1.15276
0.779085	12.4844	2.32242	19.1022	1.18657	12.0878	1.26188	19.0567	2.57737	10.9956	0.755978	19.5	1.63857	10.6367	0.613351	19.0667	0.989886
1.16863	14.4367	2.28568	20.43	2.52602	14.1011	1.28106	18.7578	2.18774	13.4111	0.58334	20.7156	1.34426	12.7289	1.28317	20.4056	0.748484
1.55817	15.0389	2.2205	22.0033	1.71037	14.6056	1.10801	19.0733	1.66715	14.52	0.941807	20.54	0.675426	13.1689	0.81424	19.7111	1.12657
1.94771	15.1133	2.68325	21.5233	2.04951	15.2878	1.04739	19.1622	1.12773	14.9222	0.927548	20.8733	0.880426	13.0656	1.03626	19.1456	1.76481
2.33725	16.31	2.59704	22.1867	1.5019	15.7378	1.06109	19.1511	1.11652	16.0189	0.940976	20.5	1.37284	14.4011	0.834962	20.3944	1.35405
2.7268	16.6789	0.877517	23.2722	1.63093	15.9122	1.11061	19.2656	1.21804	16.2578	1.5922	20.3444	0.772886	13.1089	2.22477	18.6256	3.11697
3.11634	17.4133	1.38605	22.4811	0.867315	16.19	0.623799	20.0022	1.44577	15.6678	0.878988	20.65	0.864566	14.4544	1.49933	20.4378	1.46368
e	70S ribosomes
	22˚C				27˚C				32˚C				37˚C
70S / µM	Rh TF / nm	error	Rh 70S / nm	error	Rh TF / nm	error	Rh 70S / nm	error	Rh TF / nm	error	Rh 70S / nm	error	Rh TF / nm	error	Rh 70S / nm	error
0	4.35205	0.337768	0	0	4.35205	0.337768	0	0	4.35205	0.337768	0	0	4.35205	0.337768	0	0
0.5	6.47111	0.386181	17.9378	1.10555	5.64556	0.706083	17.1233	1.45706	5.86111	0.45756	18.9022	3.9108	5.05667	0.282622	16.2878	4.38725
1	7.51889	1.17205	19.1411	1.4524	7.11333	0.502295	20.1711	1.51952	7.17222	0.450077	20.9922	4.06229	5.44444	0.444778	19.1344	1.50557
1.5	8.96222	0.944256	17.9833	1.47403	8.19889	0.683053	19.7267	1.45122	7.58556	0.801719	20.2089	1.92762	5.72333	0.461384	20.2644	0.887301
2	9.74222	0.929177	19.9167	1.63642	9.23444	0.936871	22.1467	2.26808	7.97889	0.703677	20.4867	1.9201	6.3	0.647939	20.3667	0.706187
2.5	11.19	1.52081	18.4522	1.12683	9.52667	1.99889	21.0056	2.77722	7.48889	1.33143	19.4333	0.601747	6.58444	1.20244	22.2122	2.33511
3	11.9689	1.35256	18.6633	1.22845	9.82	1.5764	20.0356	1.22479	7.89333	1.13511	21.5889	2.88839	7.41556	1.38473	21.61	1.46871
3.5	12.6111	1.40013	18.4667	1.17567	10.7922	1.29998	20.0211	1.45729	7.8	0.620685	20.0111	0.734906	7.27222	0.931233	23.6078	3.75159
4	11.8667	1.0422	19.2378	0.907011	11.5389	1.29227	20.8911	1.1146	8.66	0.854254	21.6544	2.02933	7.58333	1.56311	21.6	3.21939

## Sheet: Figure 3A
firefly luciferase RNC
temperature / ˚C	Kd app / M
10	2.9647e-07
17	3.46409e-07
22	3.85404e-07
27	4.27266e-07
asyn hybrid RNC
temperature / ˚C	Kd app / M
10	3.74708e-07
17	4.72997e-07
22	5.54856e-07
27	6.47428e-07
asyn WT RNC
temperature / ˚C	Kd app / M
10	3.4296e-07
17	4.31584e-07
22	5.05203e-07
27	5.88284e-07
70S ribosomes
temperature / ˚C	Kd app / M
22	2.71457e-06
27	4.40761e-06
32	7.04376e-06
37	1.10876e-05

## Sheet: SI Figure 3B-C
T = 22˚C
slow growth						fast growth
TF / µM	50					TF / µM	50
70S / µM	30					70S / µM	30
fraction translating ribosomes	0.2					fraction translating ribosomes	0.9
Kd TF dimerisation	1.5					Kd TF dimerisation	1.5
Kd TF-70S binding	2.71					Kd TF-70S binding	2.71
avg Kd TF-RNC binding	0.482					avg Kd TF-RNC binding	0.482
results
	µM						µM
tf total	50					tf total	50
monomer	4.36644					monomer	3.90162
dimer	12.7105					dimer	10.1484
tf:70s	14.8089					tf:70s	1.77035
tf:rnc	5.40352					tf:rnc	24.0312
ribosome total	30					ribosome total	30
70s	24					70s	3
free 70s	9.19106					free 70s	1.22965
70s:tf	14.8089					70s:tf	1.77035
rnc	6					rnc	27
free rnc	0.59648					free rnc	2.96878
rnc:tf	5.40352					rnc:tf	24.0312

## Sheet: Figure 4A
	dH / kJ mol-1	dS / j mol-1 K-1	dG 22C	error dH	error dS	error dG
firefly luciferase RNC	-14856.8	69.8576	-35464.7	-3660.42	17.2116	-8737.84
asyn hybrid RNC	-22231.1	41.8935	-34589.7	-5608.71	10.5694	-8726.67
asyn WT RNC	-21935.7	43.658	-34814.8	-6647.91	13.2312	-10551.1
70S	-69834.7	-132.398	-30777.2	-11329.3	-21.4791	-4993
