# Supplementary material for: Thermodynamic profiles for cotranslational trigger factor substrate recognition
Source: Sci Adv. 2024 Jul 10;10(28):eadn4824. doi: 10.1126/sciadv.adn4824 (PMC11235164; doi:10.1126/sciadv.adn4824)
Supplement: Supplementary file 3 — Figure Data for Supplementary Materials [file sciadv.adn4824_figure_data_for_supplementary_materials.zip › adn4824_Figure Data for Supplementary Materials.xlsx]

## Sheet: Figure S1A
TF / uM	ue / 10^(-8) m^2 s^(-1) V^(-1)	error	error is standard deviation for three independent measurements						fit	ue monomer	ue dimer	Kd
0.08	-0.328897	0.0581702								-0.5	-1.3	1.5
0.08	-0.566332	0.145753
0.08	-0.456153	0.0473054
0.12	-0.48557	0.0463432
0.12	-0.98331	0.217062
0.12	-0.807169	0.0944903
0.16	-0.76329	0.0641252
0.16	-0.522117	0.0592433
0.16	-0.413361	0.0512955
0.2	-0.586672	0.0154699
0.2	-0.513984	0.012093
0.2	-0.363153	0.0375249
0.4	-0.471976	0.0578791
0.4	-0.522744	0.0130307
0.4	-0.682525	0.0124712
0.6	-0.717112	0.009464
0.6	-0.676674	0.0123119
0.6	-0.679441	0.0444
0.8	-0.677492	0.0461206
0.8	-0.67665	0.0103357
0.8	-0.761135	0.0117395
1	-0.962419	0.00799108
1	-0.829646	0.0134113
1	-0.670606	0.0670997
2	-1.13911	0.034029
2	-0.885108	0.0209446
2	-1.02131	0.00985119
3	-1.0319	0.0144
3	-0.921327	0.022815
3	-1.14583	0.0491593
4	-1.10139	0.0526862
4	-1.09613	0.00876548
4	-1.1876	0.0187991
5	-1.20665	0.00901333
5	-1.06529	0.0119681
5	-1.00885	0.0303448
6	-1.11816	0.0433049
6	-1.08299	0.0200284
6	-1.26053	0.0411749
7	-1.01018	0.0526967
7	-1.07577	0.0140159
7	-0.991945	0.0213687
8	-0.96189	0.0224093
8	-1.05463	0.0126402
8	-1.23142	0.0362807
9	-1.25112	0.0387782
9	-0.980845	0.0153153
9	-1.04683	0.0132078
10	-1.13099	0.0248511
10	-1.0137	0.0115911
10	-1.18481	0.0107511
12	-1.28868	0.0132417
12	-1.06869	0.0252289
12	-1.16805	0.0184549
14	-1.0514	0.0194013
14	-1.09378	0.0174662
14	-1.24047	0.0140102
16	-1.00863	0.0410684
16	-1.09885	0.0233435
16	-1.19376	0.0252313
18	-1.18298	0.024613
18	-1.0832	0.0102234
18	-0.892902	0.0176529
20	-0.819157	0.014279
20	-1.07842	0.0106692
20	-1.1358	0.0268671

## Sheet: Figure S1B
TF / µM	Rh / nm	error	Rh for three independent measurements, each at three different flow rates (20, 40, 60 µl/hr)
0.2	4.22778	0.275172
0.4	4.24667	0.213892
0.6	4.33667	0.241247
0.8	4.37444	0.215355
1	4.31333	0.296142
2	4.45333	0.228637
3	4.52889	0.208653
4	4.49889	0.138062
5	4.53556	0.185143
6	4.40111	0.296329
7	4.53556	0.229026
8	4.60222	0.194729
9	4.52111	0.236878
10	4.53889	0.235767

## Sheet: Figure S2B
T / ˚C	Rh TF / nm	error	viscosity of water mPa s				average Rh TF across temperatures
10	4.5	0.365036	1.3076				4.35205	0.337768
17	4.51148	0.420171	1.0791
22	4.22349	0.232061	0.9532
27	4.28528	0.323264	0.8502
32	4.44889	0.219114	0.7646
37	4.08	0.23211	0.6922

## Sheet: Figure S3A
		concentration = 2 µM for microfluidic diffusional sizing
Size / S	flow rate / µl/hr	Rh / nm			DLS concentration / µg/ml	DLS diameter	DLS radius
70	20	21.29			50	38.48	19.24
70	40	19.32			50	38.86	19.43
70	60	17.61			50	38.45	19.225
70	20	20.27			37.5	40.23	20.115
70	40	18.79			37.5	39.91	19.955
70	60	22.47			37.5	39.49	19.745
70	20	20.06			25	39.42	19.71
70	40	18.3			25	39.5	19.75
70	60	20.29			25	39.16	19.58
50	20	13.84			25	26.32	13.16
50	40	13.04			25	25.47	12.735
50	60	15.76			25	24.95	12.475
50	20	11.91			50	26.8	13.4
50	40	12.27			50	26.73	13.365
50	60	13.51			50	28.42	14.21
50	20	14.81			75	27.94	13.97
50	40	12.79			75	26.29	13.145
50	60	14.69			75	26.38	13.19
30	20	12.3			100	27.65	13.825
30	40	12.22			100	26.77	13.385
30	60	12.18			100	26.69	13.345
30	20	12.32			50	25.98	12.99
30	40	12.16			50	25.91	12.955
30	60	14.19			50	25.9	12.95
30	20	13.65			75	27.42	13.71
30	40	12.78			75	28.08	14.04
30	60	10.15			75	27.11	13.555

## Sheet: Figure S3B
sample	rh uv	err uv	rh vis	err vis		images taken with 2 or 5 s exposure, 0.2 s exposure for 100 µM TF
70S 4 uM 2s	1.61555e-08	4.52228e-10	0	0	error for two repeats only in 70S samples, three repeats were made for the rest
70S 4 uM 5s	1.66339e-08	9.19434e-10	0	0
200 nM TF + 4 µM 70S 2s	1.60386e-08	8.63638e-10	1.20292e-08	7.48625e-10
200 nM TF + 4 µM 70S 5s	1.62009e-08	7.2501e-10	1.18972e-08	6.09473e-10
TF 100 uM 2s	4.11374e-09	5.40623e-10	4.13357e-09	8.54316e-11	2 and 5 s vis are the same for 100 uM tf because vis images were taken with 0.2s exposure
TF 100 uM 5s	4.28546e-09	3.36907e-10	na	na
TF 200 nM 2s	0	0	3.67916e-09	7.87529e-11
TF 200 nM 5s	0	0	3.74455e-09	1.77064e-10

## Sheet: Figure S4
TF and isolated asyn
asyn / µM	Rh TF obs / nm	error	TF = 200 nM
0	4.14	0.123
0.5	4.19	0.168
1	4.12	0.345
2	4.08	0.143
3	4.09	0.166
4	4.05	0.136
5	4.13	0.19
6	4.09	0.216
8	4.09	0.242
10	4.12	0.15
